# Supplementary material for: Pyrrole-based inhibitors of RND-type efflux pumps reverse antibiotic resistance and display anti-virulence potential
Source: PLoS Pathog. 2024 Apr 9;20(4):e1012121. doi: 10.1371/journal.ppat.1012121 (PMC11003683; doi:10.1371/journal.ppat.1012121)
Supplement: S1 Data — (XLSX) [file ppat.1012121.s025.xlsx]

## Sheet: Table 2
Table 2 Mutation frequency of levofloxacin (with and without EPIs) on K. pneumoniae ATCC 700603									The experiment was performed in biological duplicates, results presented correspond to a single representative experiment
	Number of colonies
	0.0625 × MIC	0.125 × MIC	0.25 × MIC	0.5 × MIC	1 × MIC	2 × MIC	4 × MIC
LVX alone	UC	UC	UC	204	2	1	0
LVX + Ar1	311	40	0	0	0	0	0
LVX + Ar5	26	0	0	0	0	0	0
LVX + Ar11	224	32	0	0	0	0	0
LVX + Ar18	253	38	0	0	0	0	0
	UC = Uncountable
	Mutation Frequency = Number of Survivors/CFU plated								Control (without treatment) no. of colonies =				6.56 × 10-11
	Mutation Frequency with levofloxacin
	0.0625 × MIC	0.125 × MIC	0.25 × MIC	0.5 × MIC	1 × MIC	2 × MIC	4 × MIC
LVX alone	UC	UC	UC	204/6.56*10^(-11)	2/6.56*10^(-11)	1/6.56*10^(-11)	<10-11
LVX + Ar1	311/6.56*10^(-11)	40/6.56*10^(-11)	<10-11	<10-11	<10-11	<10-11	<10-11
LVX + Ar5	26/6.56*10^(-11)	<10-11	<10-11	<10-11	<10-11	<10-11	<10-11
LVX + Ar11	224/6.56*10^(-11)	32/6.56*10^(-11)	<10-11	<10-11	<10-11	<10-11	<10-11
LVX + Ar18	253/6.56*10^(-11)	38/6.56*10^(-11)	<10-11	<10-11	<10-11	<10-11	<10-11
	0.0625 × MIC	0.125 × MIC	0.25 × MIC	0.5 × MIC	1 × MIC	2 × MIC	4 × MIC
LVX alone	UC	UC	UC	3.10976e-10	3.04878e-12	1.52439e-12	<10-11
LVX + Ar1	4.74085e-10	6.09756e-11	<10-11	<10-11	<10-11	<10-11	<10-11
LVX + Ar5	3.96341e-11	<10-11	<10-11	<10-11	<10-11	<10-11	<10-11
LVX + Ar11	3.41463e-10	4.87805e-11	<10-11	<10-11	<10-11	<10-11	<10-11
LVX + Ar18	3.85671e-10	5.79268e-11	<10-11	<10-11	<10-11	<10-11	<10-11
	Mutation Frequency with levofloxacin
	0.0625 × MIC	0.125 × MIC	0.25 × MIC	0.5 × MIC	1 × MIC	2 × MIC	4 × MIC
LVX alone	UC	UC	UC	3.1 × 10-10	3.04 × 10-12	1.52 × 10-12	<10-11
LVX + Ar1	4.74 × 10-10	6.09 × 10-11	<10-11	<10-11	<10-11	<10-11	ND
LVX + Ar5	3.96 × 10-11	<10-11	<10-11	<10-11	<10-11	<10-11	ND
LVX + Ar11	3.41 × 10-10	4.87 × 10-11	<10-11	<10-11	<10-11	<10-11	ND
LVX + Ar18	3.85 × 10-10	5.79 × 10-11	<10-11	<10-11	<10-11	<10-11	ND

## Sheet: Figure 2
	1	2	3	4	5	6	7	8	9	10	11	12			Layout		1	2	3	4	5	6	7	8	9	10	11	12
A	50026	51375	53080	52942	52769	50594	52904	51258	50977	49052	49235	49133	355,460 Read#1			A	Ar1	Ar1	Ar1	Ar2	Ar2	Ar2	Ar3	Ar3	Ar3	Ar4	Ar4	Ar4
B	50867	49368	49667	50831	50454	50501	50861	50943	50816	50367	50207	50275	355,460 Read#1			B	Ar5	Ar5	Ar5	Ar6	Ar6	Ar6	Ar7	Ar7	Ar7	Ar8	Ar8	Ar8
C	50319	50223	50031	50617	50803	50474	51412	50357	50522	50218	50422	50595	355,460 Read#1			C	Ar9	Ar9	Ar9	Ar10	Ar10	Ar10	Ar11	Ar11	Ar11	Ar12	Ar12	Ar12
D	50659	50926	60607	48986	48052	48631	50230	50596	51095	50205	50680	50467	355,460 Read#1			D	Ar13	Ar13	Ar13	Ar14	Ar14	Ar14	Ar15	Ar15	Ar15	Ar16	Ar16	Ar16
E	50051	51008	50932	50653	50874	51049	50867	50221	50758	47734	48609	47509	355,460 Read#1			E	Ar17	Ar17	Ar17	Ar18	Ar18	Ar18	Ar19	Ar19	Ar19	Ar20	Ar20	Ar20
F	50446	50584	50442	41295	49441	48278	49603	48001	48954	46361	49241	51986	355,460 Read#1			F	Ar21	Ar21	Ar21	Ar22	Ar22	Ar22	Ar23	Ar23	Ar23	Ar24	Ar24	Ar24
G	50748	50441	50821	51026	50375	51080							355,460 Read#1			G	PAβN	PAβN	PAβN	Control	Control	Control
H													355,460 Read#1			H
	1	2	3	4	5	6	7	8	9	10	11	12
A	47146	47735	48768	45300	45587	45789	45834	45889	45612	44027	45966	44992	355,460 Read#2
B	49262	48777	49222	37732	37436	37463	42880	42051	42820	42340	43174	42091	355,460 Read#2
C	37279	37103	37713	48342	48368	48727	50319	49771	50094	47006	47437	47826	355,460 Read#2
D	48574	48331	48812	39334	37357	40434	47899	48109	48578	47743	47226	47216	355,460 Read#2
E	47396	46253	45867	49695	49900	49827	45029	45473	45903	45547	45403	45296	355,460 Read#2
F	40130	38844	38634	43710	46346	45042	45472	44582	45679	44003	46694	44844	355,460 Read#2
G	46517	46188	46405	37146	37735	38768							355,460 Read#2
H													355,460 Read#2
	1	2	3	4	5	6	7	8	9	10	11	12
A	45531	45897	46962	38224	38318	38192	38353	38084	38564	33712	33717	33990	355,460 Read#3
B	48812	48049	48906	27708	27359	27371	36898	36000	36793	36199	36119	36149	355,460 Read#3
C	27240	27822	27296	46050	46309	46801	49623	49831	49874	42499	42525	42431	355,460 Read#3
D	46072	46272	46207	31068	29963	30079	45597	46628	46790	44276	44652	44379	355,460 Read#3
E	44766	43144	44380	48072	48206	48038	42640	42591	42132	35867	34535	35988	355,460 Read#3
F	33757	34152	33780	31646	30506	29635	30815	32253	30750	34012	31930	34067	355,460 Read#3
G	43260	44940	44011	25531	25897	25962							355,460 Read#3
H													355,460 Read#3
	1	2	3	4	5	6	7	8	9	10	11	12
A	45326	45096	46324	33766	33903	33789	33594	33967	33159	28044	28579	28698	355,460 Read#4
B	47436	47358	47403	25633	25298	25355	32804	32983	32726	32229	33099	32134	355,460 Read#4
C	44398	44620	44207	26037	25165	25285	38382	39909	38929	41751	41279	41775	355,460 Read#4
D	25152	25761	25381	44449	44764	44059	48411	48657	48388	38581	38401	38292	355,460 Read#4
E	42418	42980	42339	47816	47966	47476	39727	39637	39155	30837	29855	30861	355,460 Read#4
F	32705	32326	32103	26254	25783	17944	26838	27846	26126	29617	27336	29753	355,460 Read#4
G	42750	42936	42241	21326	21096	21324							355,460 Read#4
H													355,460 Read#4
	1	2	3	4	5	6	7	8	9	10	11	12
A	45371	45681	46494	28489	28542	28915	28343	28723	28714	25863	25918	26316	355,460 Read#5
B	46522	46887	46388	23560	23253	23285	28000	28203	28704	28198	28057	28103	355,460 Read#5
C	23100	23510	23716	42336	42093	42983	47494	47615	47772	36446	36870	36654	355,460 Read#5
D	42658	42284	42501	24217	23452	23753	30215	30293	31004	37368	38097	38313	355,460 Read#5
E	41252	41589	41888	46848	47316	46578	36888	36847	36181	29086	27887	28854	355,460 Read#5
F	31676	31471	31354	24383	23769	22745	24738	25681	24189	28010	25908	27938	355,460 Read#5
G	40990	40843	41122	19371	19681	19494							355,460 Read#5
H													355,460 Read#5
	1	2	3	4	5	6	7	8	9	10	11	12
A	46995	46640	46505	25005	25162	25099	25971	25442	25698	25538	25825	26394	355,460 Read#6
B	46437	45659	45239	21510	22189	21273	25815	25950	25730	25136	26023	25036	355,460 Read#6
C	21086	21431	21140	40489	40412	40183	46665	46761	46805	34762	34265	34569	355,460 Read#6
D	40906	40145	40288	24699	23368	23606	26533	26294	25508	34657	34276	34029	355,460 Read#6
E	40270	40565	40521	46297	46582	47077	34313	35024	34528	29196	28048	29197	355,460 Read#6
F	31203	31429	31212	24332	24019	22644	24704	25893	24282	27973	26005	28304	355,460 Read#6
G	40590	40737	40220	18995	18640	18505							355,460 Read#6
H													355,460 Read#6
Time (min)	Ar1			Control
0	50026	51375	53080	51026	50375	51080
9	47146	47735	48768	37146	37735	38768
18	45531	45897	46962	25531	25897	25962
27	45326	45096	46324	21326	21096	21324
36	45371	45681	46494	19371	19681	19494
45	46995	46640	46505	18995	18640	18505
	Ar2			Control
0	52942	52769	50594	51026	50375	51080
9	45300	45587	45789	37146	37735	38768
18	38224	38318	38192	25531	25897	25962
27	33766	33903	33789	21326	21096	21324
36	28489	28542	28915	19371	19681	19494
45	25005	25162	25099	18995	18640	18505
	Ar3			Control
0	52904	51258	50977	51026	50375	51080
9	45834	45889	45612	37146	37735	38768
18	38353	38084	38564	25531	25897	25962
27	33594	33967	33159	21326	21096	21324
36	28343	28723	28714	19371	19681	19494
45	25971	25442	25698	18995	18640	18505
	Ar4			Control
0	49052	49235	49133	51026	50375	51080
9	44027	45966	44992	37146	37735	38768
18	33712	33717	33990	25531	25897	25962
27	28044	28579	28698	21326	21096	21324
36	25863	25918	26316	19371	19681	19494
45	25538	25825	26394	18995	18640	18505
	Ar5			Control
0	50867	49368	49667	51026	50375	51080
9	49262	48777	49222	37146	37735	38768
18	48812	48049	48906	25531	25897	25962
27	47436	47358	47403	21326	21096	21324
36	46522	46887	46388	19371	19681	19494
45	46437	45659	45239	18995	18640	18505
	Ar6			Control
0	50831	50454	50501	51026	50375	51080
9	37732	37436	37463	37146	37735	38768
18	27708	27359	27371	25531	25897	25962
27	25633	25298	25355	21326	21096	21324
36	23560	23253	23285	19371	19681	19494
45	21510	22189	21273	18995	18640	18505
	Ar7			Control
0	50861	50943	50816	51026	50375	51080
9	42880	42051	42820	37146	37735	38768
18	36898	36000	36793	25531	25897	25962
27	32804	32983	32726	21326	21096	21324
36	28000	28203	28704	19371	19681	19494
45	25815	25950	25730	18995	18640	18505
	Ar8			Control
0	50367	50207	50275	51026	50375	51080
9	42340	43174	42091	37146	37735	38768
18	36199	36119	36149	25531	25897	25962
27	32229	33099	32134	21326	21096	21324
36	28198	28057	28103	19371	19681	19494
45	25136	26023	25036	18995	18640	18505
	Ar9			Control
0	50319	50223	50031	51026	50375	51080
9	37279	37103	37713	37146	37735	38768
18	27240	27822	27296	25531	25897	25962
27	25152	25761	25381	21326	21096	21324
36	23100	23510	23716	19371	19681	19494
45	21086	21431	21140	18995	18640	18505
	Ar10			Control
0	50617	50803	50474	51026	50375	51080
9	48342	48368	48727	37146	37735	38768
18	46050	46309	46801	25531	25897	25962
27	44449	44764	44059	21326	21096	21324
36	42336	42093	42983	19371	19681	19494
45	40489	40412	40183	18995	18640	18505
	Ar11			Control
0	51412	50357	50522	51026	50375	51080
9	50319	49771	50094	37146	37735	38768
18	49623	49831	49874	25531	25897	25962
27	48411	48657	48388	21326	21096	21324
36	47494	47615	47772	19371	19681	19494
45	46665	46761	46805	18995	18640	18505
	Ar12			Control
0	50218	50422	50595	51026	50375	51080
9	47006	47437	47826	37146	37735	38768
18	42499	42525	42431	25531	25897	25962
27	38581	38401	38292	21326	21096	21324
36	36446	36870	36654	19371	19681	19494
45	34762	34265	34569	18995	18640	18505
	Ar13			Control
0	50659	50926	60607	51026	50375	51080
9	48574	48331	48812	37146	37735	38768
18	46072	46272	46207	25531	25897	25962
27	44398	44620	44207	21326	21096	21324
36	42658	42284	42501	19371	19681	19494
45	40906	40145	40288	18995	18640	18505
	Ar14			Control
0	48986	48052	48631	51026	50375	51080
9	39334	37357	40434	37146	37735	38768
18	31068	29963	30079	25531	25897	25962
27	26037	25165	25285	21326	21096	21324
36	24217	23452	23753	19371	19681	19494
45	24699	23368	23606	18995	18640	18505
	Ar15			Control
0	50230	50596	51095	51026	50375	51080
9	47899	48109	48578	37146	37735	38768
18	45597	46628	46790	25531	25897	25962
27	38382	39909	38929	21326	21096	21324
36	30215	30293	31004	19371	19681	19494
45	26533	26294	25508	18995	18640	18505
	Ar16			Control
0	50205	50680	50467	51026	50375	51080
9	47743	47226	47216	37146	37735	38768
18	44276	44652	44379	25531	25897	25962
27	41751	41279	41775	21326	21096	21324
36	37368	38097	38313	19371	19681	19494
45	34657	34276	34029	18995	18640	18505
	Ar17			Control
0	50051	51008	50932	51026	50375	51080
9	47396	46253	45867	37146	37735	38768
18	44766	43144	44380	25531	25897	25962
27	42418	42980	42339	21326	21096	21324
36	41252	41589	41888	19371	19681	19494
45	40270	40565	40521	18995	18640	18505
	Ar18			Control
0	50653	50874	51049	51026	50375	51080
9	49695	49900	49827	37146	37735	38768
18	48072	48206	48038	25531	25897	25962
27	47816	47966	47476	21326	21096	21324
36	46848	47316	46578	19371	19681	19494
45	46297	46582	47077	18995	18640	18505
	Ar19			Control
0	50867	50221	50758	51026	50375	51080
9	45029	45473	45903	37146	37735	38768
18	42640	42591	42132	25531	25897	25962
27	39727	39637	39155	21326	21096	21324
36	36888	36847	36181	19371	19681	19494
45	34313	35024	34528	18995	18640	18505
	Ar20			Control
0	47734	48609	47509	51026	50375	51080
9	45547	45403	45296	37146	37735	38768
18	35867	34535	35988	25531	25897	25962
27	30837	29855	30861	21326	21096	21324
36	29086	27887	28854	19371	19681	19494
45	29196	28048	29197	18995	18640	18505
	Ar21			Control
0	50446	50584	50442	51026	50375	51080
9	40130	38844	38634	37146	37735	38768
18	33757	34152	33780	25531	25897	25962
27	32705	32326	32103	21326	21096	21324
36	31676	31471	31354	19371	19681	19494
45	31203	31429	31212	18995	18640	18505
	Ar22			Control
0	41295	49441	48278	51026	50375	51080
9	43710	46346	45042	37146	37735	38768
18	31646	30506	29635	25531	25897	25962
27	26254	25783	17944	21326	21096	21324
36	24383	23769	22745	19371	19681	19494
45	24332	24019	22644	18995	18640	18505
	Ar23			Control
0	49603	48001	48954	51026	50375	51080
9	45472	44582	45679	37146	37735	38768
18	30815	32253	30750	25531	25897	25962
27	26838	27846	26126	21326	21096	21324
36	24738	25681	24189	19371	19681	19494
45	24704	25893	24282	18995	18640	18505
	Ar24			Control
0	46361	49241	51986	51026	50375	51080
9	44003	46694	44844	37146	37735	38768
18	34012	31930	34067	25531	25897	25962
27	29617	27336	29753	21326	21096	21324
36	28010	25908	27938	19371	19681	19494
45	27973	26005	28304	18995	18640	18505
	PAβN			Control
0	50748	50441	50821	51026	50375	51080
9	46517	46188	46405	37146	37735	38768
18	43260	44940	44011	25531	25897	25962
27	42750	42936	42241	21326	21096	21324
36	40990	40843	41122	19371	19681	19494
45	40590	40737	40220	18995	18640	18505

## Sheet: Figure 3
	1	2	3	4	5	6	7	8	9	10	11	12				1	2	3	4	5	6	7	8	9	10	11	12
A	96	94	89	75	85	95	87	89	90	100	80	91	405,535 Read#1		A	Ar1	Ar1	Ar1	Ar2	Ar2	Ar2	Ar3	Ar3	Ar3	Ar4	Ar4	Ar4
B	99	106	97	99	79	95	77	88	96	77	83	99	405,535 Read#1		B	Ar5	Ar5	Ar5	Ar6	Ar6	Ar6	Ar7	Ar7	Ar7	Ar8	Ar8	Ar8
C	90	95	81	88	87	95	100	104	99	90	100	101	405,535 Read#1		C	Ar9	Ar9	Ar9	Ar10	Ar10	Ar10	Ar11	Ar11	Ar11	Ar12	Ar12	Ar12
D	77	97	105	86	106	91	97	85	89	90	70	101	405,535 Read#1		D	Ar13	Ar13	Ar13	Ar14	Ar14	Ar14	Ar15	Ar15	Ar15	Ar16	Ar16	Ar16
E	81	99	95	90	114	79	92	70	101	100	99	79	405,535 Read#1		E	Ar17	Ar17	Ar17	Ar18	Ar18	Ar18	Ar19	Ar19	Ar19	Ar20	Ar20	Ar20
F	95	103	90	89	85	101	99	75	81	80	99	86	405,535 Read#1		F	Ar21	Ar21	Ar21	Ar22	Ar22	Ar22	Ar23	Ar23	Ar23	Ar24	Ar24	Ar24
G	80	99	91	81	99	95	90	87	95				405,535 Read#1		G	PAβN	PAβN	PAβN	NMP	NMP	NMP	Control	Control	Control	DMSO	DMSO	DMSO
H													405,535 Read#1		H
	1	2	3	4	5	6	7	8	9	10	11	12
A	225	210	240	197	256	210	200	201	206	199	201	211	405,535 Read#2
B	231	255	226	165	200	229	166	239	210	211	240	205	405,535 Read#2
C	189	235	200	207	213	201	226	216	250	197	215	203	405,535 Read#2
D	213	221	207	222	212	200	212	239	215	209	212	221	405,535 Read#2
E	203	211	205	216	225	230	205	200	221	200	205	207	405,535 Read#2
F	179	167	188	170	231	205	151	210	220	160	201	204	405,535 Read#2
G	205	216	199	203	211	205	91	93	96				405,535 Read#2
H													405,535 Read#2
	1	2	3	4	5	6	7	8	9	10	11	12
A	817	799	835	405	445	396	355	440	405	405	440	475	405,535 Read#3
B	795	840	861	210	215	221	400	360	433	400	444	400	405,535 Read#3
C	215	220	210	769	827	815	808	801	845	400	434	467	405,535 Read#3
D	729	799	845	709	759	810	399	401	445	395	455	438	405,535 Read#3
E	719	789	835	800	795	836	396	433	455	400	437	467	405,535 Read#3
F	286	269	273	211	222	216	211	214	225	212	216	219	405,535 Read#3
G	796	835	810	615	687	726	92	97	100				405,535 Read#3
H													405,535 Read#3
	1	2	3	4	5	6	7	8	9	10	11	12
A	955	1001	997	400	401	419	416	421	420	697	635	602	405,535 Read#4
B	900	910	970	225	240	236	441	420	419	410	405	415	405,535 Read#4
C	218	221	245	814	799	805	956	1010	987	687	606	656	405,535 Read#4
D	810	777	825	811	826	783	411	415	415	666	691	606	405,535 Read#4
E	800	775	820	946	1000	976	687	615	612	696	639	600	405,535 Read#4
F	405	383	390	227	219	255	218	241	233	225	210	256	405,535 Read#4
G	805	802	811	700	720	777	99	106	101				405,535 Read#4
H													405,535 Read#4
	1	2	3	4	5	6	7	8	9	10	11	12
A	967	973	999	425	431	460	407	422	435	679	600	620	405,535 Read#5
B	1005	999	1021	220	209	211	405	416	427	427	433	459	405,535 Read#5
C	220	227	223	860	822	810	1007	987	995	981	622	666	405,535 Read#5
D	839	831	808	816	825	810	433	437	450	677	700	595	405,535 Read#5
E	826	811	800	1017	1027	1035	659	613	616	680	595	616	405,535 Read#5
F	495	558	571	210	229	227	220	199	221	222	216	210	405,535 Read#5
G	820	825	840	726	711	700	102	110	108				405,535 Read#5
H													405,535 Read#5
	1	2	3	4	5	6	7	8	9	10	11	12
A	1002	1006	1111	450	403	417	414	427	430	667	655	639	405,535 Read#6
B	1015	996	1030	250	201	219	433	432	420	443	417	421	405,535 Read#6
C	211	249	222	816	839	815	1010	1026	1035	661	660	641	405,535 Read#6
D	806	866	835	860	870	795	441	427	401	663	665	629	405,535 Read#6
E	840	856	815	1023	1056	1045	644	661	630	644	622	633	405,535 Read#6
F	591	667	687	199	251	212	253	228	218	240	229	237	405,535 Read#6
G	830	829	805	755	726	716	112	120	101				405,535 Read#6
H													405,535 Read#6
Time (min)	Ar 1			Control
0	96	94	89	90	87	95
5	225	210	240	91	93	96
10	817	799	835	92	97	100
15	955	1001	997	99	106	101
20	967	973	999	102	110	108
25	1002	1006	1111	112	120	101
	Ar2			Control
0	75	85	95	90	87	95
5	197	256	210	91	93	96
10	405	445	396	92	97	100
15	400	401	419	99	106	101
20	425	431	460	102	110	108
25	450	403	417	112	120	101
	Ar 3			Control
0	87	89	90	90	87	95
5	200	201	206	91	93	96
10	355	440	405	92	97	100
15	416	421	420	99	106	101
20	407	422	435	102	110	108
25	414	427	430	112	120	101
	Ar 4			Control
0	100	80	91	90	87	95
5	199	201	211	91	93	96
10	405	440	475	92	97	100
15	697	635	602	99	106	101
20	679	600	620	102	110	108
25	667	655	639	112	120	101
	Ar 5			Control
0	99	106	97	90	87	95
5	231	255	226	91	93	96
10	795	840	861	92	97	100
15	900	910	970	99	106	101
20	1005	999	1021	102	110	108
25	1015	996	1030	112	120	101
	Ar 6			Control
0	99	79	95	90	87	95
5	165	200	229	91	93	96
10	210	215	221	92	97	100
15	225	240	236	99	106	101
20	220	209	211	102	110	108
25	250	201	219	112	120	101
	Ar 7			Control
0	77	88	96	90	87	95
5	166	239	210	91	93	96
10	400	360	433	92	97	100
15	441	420	419	99	106	101
20	405	416	427	102	110	108
25	433	432	420	112	120	101
	Ar 8			Control
0	77	83	99	90	87	95
5	211	240	205	91	93	96
10	400	444	400	92	97	100
15	410	405	415	99	106	101
20	427	433	459	102	110	108
25	443	417	421	112	120	101
	Ar9			Control
0	90	95	81	90	87	95
5	189	235	200	91	93	96
10	215	220	210	92	97	100
15	218	221	245	99	106	101
20	220	227	223	102	110	108
25	211	249	222	112	120	101
	Ar10			Control
0	88	87	95	90	87	95
5	207	213	201	91	93	96
10	769	827	815	92	97	100
15	814	799	805	99	106	101
20	860	822	810	102	110	108
25	816	839	815	112	120	101
	Ar11			Control
0	100	104	99	90	87	95
5	226	216	250	91	93	96
10	808	801	845	92	97	100
15	956	1010	987	99	106	101
20	1007	987	995	102	110	108
25	1010	1026	1035	112	120	101
	Ar 12			Control
0	90	100	101	90	87	95
5	197	215	203	91	93	96
10	400	434	467	92	97	100
15	687	606	656	99	106	101
20	981	622	666	102	110	108
25	661	660	641	112	120	101
	Ar 13			Control
0	77	97	105	90	87	95
5	213	221	207	91	93	96
10	729	799	845	92	97	100
15	810	777	825	99	106	101
20	839	831	808	102	110	108
25	806	866	835	112	120	101
	Ar 14			Control
0	86	106	91	90	87	95
5	222	212	200	91	93	96
10	709	759	810	92	97	100
15	811	826	783	99	106	101
20	816	825	810	102	110	108
25	860	870	795	112	120	101
	Ar 15			Control
0	97	85	89	90	87	95
5	212	239	215	91	93	96
10	399	401	445	92	97	100
15	411	415	415	99	106	101
20	433	437	450	102	110	108
25	441	427	401	112	120	101
	Ar 16			Control
0	90	70	101	90	87	95
5	209	212	221	91	93	96
10	395	455	438	92	97	100
15	666	691	606	99	106	101
20	677	700	595	102	110	108
25	663	665	629	112	120	101
	Ar 17			Control
0	81	99	95	90	87	95
5	203	211	205	91	93	96
10	719	789	835	92	97	100
15	800	775	820	99	106	101
20	826	811	800	102	110	108
25	840	856	815	112	120	101
	Ar 18			Control
0	90	114	79	90	87	95
5	216	225	230	91	93	96
10	800	795	836	92	97	100
15	946	1000	976	99	106	101
20	1017	1027	1035	102	110	108
25	1023	1056	1045	112	120	101
	Ar 19			Control
0	92	70	101	90	87	95
5	205	200	221	91	93	96
10	396	433	455	92	97	100
15	687	615	612	99	106	101
20	659	613	616	102	110	108
25	644	661	630	112	120	101
	Ar 20			Control
0	100	99	79	90	87	95
5	200	205	207	91	93	96
10	400	437	467	92	97	100
15	696	639	600	99	106	101
20	680	595	616	102	110	108
25	644	622	633	112	120	101
	Ar21			Control
0	95	103	90	90	87	95
5	179	167	188	91	93	96
10	286	269	273	92	97	100
15	405	383	390	99	106	101
20	495	558	571	102	110	108
25	591	667	687	112	120	101
	Ar 22			Control
0	89	85	101	90	87	95
5	170	231	205	91	93	96
10	211	222	216	92	97	100
15	227	219	255	99	106	101
20	210	229	227	102	110	108
25	199	251	212	112	120	101
	Ar 23			Control
0	99	75	81	90	87	95
5	151	210	220	91	93	96
10	211	214	225	92	97	100
15	218	241	233	99	106	101
20	220	199	221	102	110	108
25	253	228	218	112	120	101
	Ar 24			Control
0	80	99	86	90	87	95
5	160	201	204	91	93	96
10	212	216	219	92	97	100
15	225	210	256	99	106	101
20	222	216	210	102	110	108
25	240	229	237	112	120	101
	PAβN			Control
0	80	99	91	90	87	95
5	205	216	199	91	93	96
10	796	835	810	92	97	100
15	805	802	811	99	106	101
20	820	825	840	102	110	108
25	830	829	805	112	120	101

## Sheet: Figure 4 docking
Title	Entry ID	Entry Name	Date Added	Date Modified	Source Path	Source File	Source File Index	PDB format version	entry id backup	prepared	prepared with version	assigned bond orders	added hydrogens	treated metals	created disulfur	deleted far waters	removed non hbond waters	ran protassign	Potential Energy-OPLS3e	RMS Derivative-OPLS3e	Max Derivative-OPLS3e	Stretch Energy-OPLS3e	Bend Energy-OPLS3e	LJ-14 Energy-OPLS3e	El-14 Energy-OPLS3e	Van der Waals Energy-OPLS3e	Electrostatic Energy-OPLS3e	Dihedral Energy-OPLS3e	target temperature	ran impref	grid version	gridbox xcent	gridbox ycent	gridbox zcent	gridbox xrange	gridbox yrange	gridbox zrange	gridbox ligxrange	gridbox ligyrange	gridbox ligzrange	job name	receptor	chiral flag	version	mmshare version	flags	input	cmdline	tautomer probability
sitemap_1_protein	1	3w9h_1.1	2022-07-25 00:02:19	2022-07-25 00:02:19	C:\Users\dipes\Downloads	Acrb_prime_mmgbsa_AcrB-AR4-Glide-1_3-out1 (11).mae	1	3.0	4	TRUE	2019-2	TRUE	TRUE	TRUE	TRUE	TRUE	TRUE	TRUE	-8726.560	0.165	4.059	1376.770	6593.835	14226.103	6109.632	-28016.899	-16581.446	5980.642	298.000	TRUE	83012	47.524	29.010	44.775	40.000	40.000	40.000	10.000	10.000	10.000	prime_mmgbsa_AcrB-AR4-Glide-1_3	TRUE
Ar18.mol	2	Ar18.1	2022-07-25 00:02:19	2022-07-25 00:02:19	C:\Users\dipes\Downloads	Acrb_prime_mmgbsa_AcrB-AR4-Glide-1_3-out1 (11).mae	2																																		prime_mmgbsa_AcrB-AR4-Glide-1_3		FALSE	1	49013	0	RmMxW2NIXWMoRilbY0hdW2NIXWMxLWMoW2NIXWMyQyg9TylPW0NIMl1bQ0gzXSlbY0hdbjJbQ0gyXWMzW2NIXVtjSF1jKEYpW2NIXVtjSF0z	J2VwaWtfcHl0aG9uJywgJy1waCcsICc3LjAnLCAnLXRuJywgJzgnLCAnLW1hJywgJzIwMCcsICctaW1hZScsICc8aW5maWxlLm1hZT4nLCAnLW9tYWUnLCAnPG91dGZpbGUubWFlPic=	1.000
Ar11.mol	3	Ar11.1	2022-07-25 00:02:19	2022-07-25 00:02:19	C:\Users\dipes\Downloads	Acrb_prime_mmgbsa_AcrB-AR4-Glide-1_3-out1 (11).mae	3																																		prime_mmgbsa_AcrB-AR4-Glide-1_3		FALSE	0	49013	0	W2NIXTFbY0hdW2NIXWMoW05IXUMoPU8pW0NIM10pW2NIXWMxLWMyW2NIXW4oYyhbY0hdMilDKD1PKU9bQ0gzXSlbQ0gyXWMzW2NIXVtjSF1jKFtDSDNdKVtjSF1bY0hdMw==	J2VwaWtfcHl0aG9uJywgJy1waCcsICc3LjAnLCAnLXRuJywgJzgnLCAnLW1hJywgJzIwMCcsICctaW1hZScsICc8aW5maWxlLm1hZT4nLCAnLW9tYWUnLCAnPG91dGZpbGUubWFlPic=	1.000
443301	4	Conformer3D_CID_443301.1	2022-07-25 00:02:19	2022-07-25 00:02:19	C:\Users\dipes\Downloads	Acrb_prime_mmgbsa_AcrB-AR4-Glide-1_3-out1 (11).mae	4																																		prime_mmgbsa_AcrB-AR4-Glide-1_3			0	49013	0	W2NIXTFbY0hdW2NIXVtjSF1jKGMxMilbY0hdW2NIXWMoW2NIXTIpW05IXUMoPU8pW0NASF0oW0NIMl1bQ0gyXVtDSDJdTj1DKFtOSDJdKVtOSDJdKVtOSF1DKD1PKVtDQEBIXShbTkgyXSlbQ0gyXWMzW2NIXVtjSF1bY0hdW2NIXVtjSF0z	J2VwaWtfcHl0aG9uJywgJy1waCcsICc3LjAnLCAnLXRuJywgJzgnLCAnLW1hJywgJzIwMCcsICctaW1hZScsICc8aW5maWxlLm1hZT4nLCAnLW9tYWUnLCAnPG91dGZpbGUubWFlPic=
Ar5.mol	5	Ar5.1	2022-07-25 00:02:19	2022-07-25 00:02:19	C:\Users\dipes\Downloads	Acrb_prime_mmgbsa_AcrB-AR4-Glide-1_3-out1 (11).mae	5																																		prime_mmgbsa_AcrB-AR4-Glide-1_3		FALSE	0	49013	0	W2NIXTFbY0hdYyhGKVtjSF1bY0hdYzEtYzJbY0hdbihjKFtjSF0yKUMoPU8pT1tDSDNdKVtDSDJdYzNbY0hdW2NIXWMoRilbY0hdW2NIXTM=	J2VwaWtfcHl0aG9uJywgJy1waCcsICc3LjAnLCAnLXRuJywgJzgnLCAnLW1hJywgJzIwMCcsICctaW1hZScsICc8aW5maWxlLm1hZT4nLCAnLW9tYWUnLCAnPG91dGZpbGUubWFlPic=	1.000
Ar1.mol	6	Ar1.1	2022-07-25 00:02:20	2022-07-25 00:02:20	C:\Users\dipes\Downloads	Acrb_prime_mmgbsa_AcrB-AR4-Glide-1_3-out1 (11).mae	6																																		prime_mmgbsa_AcrB-AR4-Glide-1_3		FALSE	0	49013	0	W2NIXTFbY0hdYyhGKVtjSF1bY0hdYzEtYzJbY0hdbihjKFtjSF0yKUMoPU8pT1tDSDNdKVtDSDJdYzNbY0hdW2NIXWMoW0NIM10pW2NIXVtjSF0z	J2VwaWtfcHl0aG9uJywgJy1waCcsICc3LjAnLCAnLXRuJywgJzgnLCAnLW1hJywgJzIwMCcsICctaW1hZScsICc8aW5maWxlLm1hZT4nLCAnLW9tYWUnLCAnPG91dGZpbGUubWFlPic=	1.000
443301 is the code for PAβN
[truncated: 153 more columns]

## Sheet: Figure 4 BLI 
Figure 4I																				Figure 4J
ExpDescription: Unassigned																				ExpDescription: Unassigned
ExperimentType: KINETICS																				ExperimentType: KINETICS
StartDateTime: 07-07-2021 22:15:59																				StartDateTime: 06-07-2021 15:54:24
MachineName: 6FHM082																				MachineName: 6FHM082
UserName: Labuser																				UserName: Labuser
PlateName: 210707																				PlateName: 210706
PlateName2: Unassigned																				PlateName2: Unassigned
Instrument Type: OctetK2																				Instrument Type: OctetK2
210707_001.frd (A1)																				210706_001.frd (A1)
210707_002.frd (B1)																				210706_002.frd (B1)
210707_ExpMethod.fmf																				210706_ExpMethod.fmf
N	Data Name	Assay Time	Flow Rate	Step Type Name	Step Type		Assay Step Number	Step Data Name	Sensor Column	Sample Column	Step Type	Assay Time								N	Data Name	Assay Time	Flow Rate	Step Type Name	Step Type		Assay Step Number	Step Data Name	Sensor Column	Sample Column	Step Type	Assay Time
1	Association	300	1000	Association	0		1	Baseline	1	1	Baseline	120								1	Association	300	1000	Association	0		1	Baseline	1	1	Baseline	120
2	Dissociation	300	1000	Dissociation	1		2	Association	1	2	Association	300								2	Dissociation	300	1000	Dissociation	1		2	Association	1	2	Association	300
3	Baseline	120	1000	Baseline	2		3	Dissociation	1	3	Dissociation	300								3	Baseline	120	1000	Baseline	2		3	Dissociation	1	3	Dissociation	300
4	Regeneration	5	1000	Regeneration	6		4	Regeneration	1	12	Regeneration	5								4	Regeneration	5	1000	Regeneration	6		4	Regeneration	1	12	Regeneration	5
							5	Baseline	1	1	Baseline	120															5	Baseline	1	1	Baseline	120
							6	Association	1	4	Association	300															6	Association	1	4	Association	300
							7	Dissociation	1	5	Dissociation	300															7	Dissociation	1	5	Dissociation	300
							8	Regeneration	1	12	Regeneration	5															8	Regeneration	1	12	Regeneration	5
							9	Baseline	1	1	Baseline	120															9	Baseline	1	1	Baseline	120
							10	Association	1	6	Association	300															10	Association	1	6	Association	300
							11	Dissociation	1	7	Dissociation	300															11	Dissociation	1	7	Dissociation	300
							12	Regeneration	1	12	Regeneration	5															12	Regeneration	1	12	Regeneration	5
							13	Baseline	1	1	Baseline	120															13	Baseline	1	1	Baseline	120
							14	Association	1	8	Association	300															14	Association	1	8	Association	300
							15	Dissociation	1	9	Dissociation	300															15	Dissociation	1	9	Dissociation	300
							16	Regeneration	1	12	Regeneration	5															16	Regeneration	1	12	Regeneration	5
							17	Baseline	1	1	Baseline	120															17	Baseline	1	1	Baseline	120
							18	Association	1	10	Association	300															18	Association	1	10	Association	300
							19	Dissociation	1	11	Dissociation	300															19	Dissociation	1	11	Dissociation	300
							20	Regeneration	1	12	Regeneration	5															20	Regeneration	1	12	Regeneration	5
							21	Baseline	1	1	Baseline	120															21	Baseline	1	1	Baseline	120
Report Info																				Report Info
SW Name: Octet DataAnalysis																				SW Name: Octet DataAnalysis
SW Version: 10.0.1.6																				SW Version: 10.0.1.6
Date/Time: 8/3/2021 12:19:04 AM																				Date/Time: 8/3/2021 12:22:47 AM
Assay Table					Sensor Location and File Name															Assay Table					Sensor Location and File Name
Step	Step Name	Step Type	Step Time		Number	Sensor Location	Sensor Type	Sensor Info	File Name											Step	Step Name	Step Type	Step Time		Number	Sensor Location	Sensor Type	Sensor Info	File Name
1	Baseline	BASELINE	119.99		1	A1	AR2G (Amine Reactive 2nd Gen)		C:\Users\Srajan Kapoor\Desktop\BLI\AcrB_Srajan\AcrB_Ar1_interaction_2\210707_001.frd											1	Baseline	BASELINE	119.99		1	A1	AR2G (Amine Reactive 2nd Gen)		C:\Users\Srajan Kapoor\Desktop\BLI\AcrB_Srajan\AcrB_Ar5_4\210706_001.frd
2	Association	ASSOC	300.01		2	B1	AR2G (Amine Reactive 2nd Gen)		C:\Users\Srajan Kapoor\Desktop\BLI\AcrB_Srajan\AcrB_Ar1_interaction_2\210707_002.frd											2	Association	ASSOC	299.99		2	B1	AR2G (Amine Reactive 2nd Gen)		C:\Users\Srajan Kapoor\Desktop\BLI\AcrB_Srajan\AcrB_Ar5_4\210706_002.frd
3	Dissociation	DISASSOC	300																	3	Dissociation	DISASSOC	300
4	Regeneration	KREGENERATION	4.99																	4	Regeneration	KREGENERATION	4.99
5	Regeneration	KREGENERATION	4.99																	5	Regeneration	KREGENERATION	5
6	Regeneration	KREGENERATION	4.99																	6	Regeneration	KREGENERATION	4.99
7	Regeneration	KREGENERATION	4.99																	7	Regeneration	KREGENERATION	5
8	Regeneration	KREGENERATION	5																	8	Regeneration	KREGENERATION	4.99
9	Regeneration	KREGENERATION	4.99																	9	Regeneration	KREGENERATION	4.99
10	Baseline	BASELINE	119.99																	10	Baseline	BASELINE	119.99
11	Association	ASSOC	300																	11	Association	ASSOC	300
12	Dissociation	DISASSOC	300																	12	Dissociation	DISASSOC	300.01
13	Regeneration	KREGENERATION	4.99																	13	Regeneration	KREGENERATION	5
14	Regeneration	KREGENERATION	4.99																	14	Regeneration	KREGENERATION	5
15	Regeneration	KREGENERATION	5																	15	Regeneration	KREGENERATION	5.01
16	Regeneration	KREGENERATION	4.99																	16	Regeneration	KREGENERATION	5.01
17	Regeneration	KREGENERATION	4.99																	17	Regeneration	KREGENERATION	4.99
18	Regeneration	KREGENERATION	5.01																	18	Regeneration	KREGENERATION	4.99
19	Baseline	BASELINE	120.01																	19	Baseline	BASELINE	119.99
20	Association	ASSOC	300																	20	Association	ASSOC	300
21	Dissociation	DISASSOC	300																	21	Dissociation	DISASSOC	299.99
22	Regeneration	KREGENERATION	5																	22	Regeneration	KREGENERATION	5
23	Regeneration	KREGENERATION	4.99																	23	Regeneration	KREGENERATION	4.99
24	Regeneration	KREGENERATION	4.99																	24	Regeneration	KREGENERATION	5
25	Regeneration	KREGENERATION	5																	25	Regeneration	KREGENERATION	4.99
26	Regeneration	KREGENERATION	4.99																	26	Regeneration	KREGENERATION	4.99
27	Regeneration	KREGENERATION	5																	27	Regeneration	KREGENERATION	4.99
28	Baseline	BASELINE	120.01																	28	Baseline	BASELINE	119.99
29	Association	ASSOC	300.01																	29	Association	ASSOC	300
30	Dissociation	DISASSOC	299.99																	30	Dissociation	DISASSOC	300.01
31	Regeneration	KREGENERATION	4.99																	31	Regeneration	KREGENERATION	5
32	Regeneration	KREGENERATION	5																	32	Regeneration	KREGENERATION	4.99
33	Regeneration	KREGENERATION	4.99																	33	Regeneration	KREGENERATION	4.99
34	Regeneration	KREGENERATION	4.99																	34	Regeneration	KREGENERATION	5
35	Regeneration	KREGENERATION	5																	35	Regeneration	KREGENERATION	5
36	Regeneration	KREGENERATION	4.99																	36	Regeneration	KREGENERATION	4.99
37	Baseline	BASELINE	119.99																	37	Baseline	BASELINE	119.99
38	Association	ASSOC	300.01																	38	Association	ASSOC	299.99
39	Dissociation	DISASSOC	300																	39	Dissociation	DISASSOC	299.99
40	Regeneration	KREGENERATION	5																	40	Regeneration	KREGENERATION	5
41	Regeneration	KREGENERATION	4.99																	41	Regeneration	KREGENERATION	4.99
42	Regeneration	KREGENERATION	5																	42	Regeneration	KREGENERATION	5
43	Regeneration	KREGENERATION	4.99																	43	Regeneration	KREGENERATION	4.99
44	Regeneration	KREGENERATION	5																	44	Regeneration	KREGENERATION	4.99
45	Regeneration	KREGENERATION	4.99																	45	Regeneration	KREGENERATION	4.99
46	Baseline	BASELINE	120.01																	46	Baseline	BASELINE	119.99
Processing Parameters																				Processing Parameters
Subtraction Type:	Reference Wells																			Subtraction Type:	Reference Wells
Align Y:	Yes																			Align Y:	Yes
	Step to Align:	Association																			Step to Align:	Association
	Time (seconds):	0	0																		Time (seconds):	0	0
Inter-step Correction:	Association																			Inter-step Correction:	Association
S-G Filtering	ON																			S-G Filtering	ON
Analysis Parameters																				Analysis Parameters
Step to Analyze	Association & Dissociation																			Step to Analyze	Association & Dissociation
Model:	1 to 1																			Model:	1 to 1
Fitting	Local Partial																			Fitting	Local Partial
Window of Interest:	Association (secs):	5	300																	Window of Interest:	Association (secs):	3	299.99
	Dissociation (secs):	5	300																		Dissociation (secs):	3	300
Steady State Analysis																				Steady State Analysis
	Fit using Data	Response																			Fit using Data	Req
	Time (secs)	290	295
Sensors Analyzed																				Sensors Analyzed
	A1 - (B1)																				A1 - (B1)
Well Number	Well Location	Sensor	Sensor Type	Sensor Info	File Name
1	A1	Ligand Sensor	AR2G (Amine Reactive 2nd Gen)		C:\Users\Srajan Kapoor\Desktop\BLI\AcrB_Srajan\AcrB_Ar1_interaction_2\210707_001.frd															Well Number	Well Location	Sensor	Sensor Type	Sensor Info	File Name
2	B1	Reference Sensor	AR2G (Amine Reactive 2nd Gen)		C:\Users\Srajan Kapoor\Desktop\BLI\AcrB_Srajan\AcrB_Ar1_interaction_2\210707_002.frd															1	A1	Ligand Sensor	AR2G (Amine Reactive 2nd Gen)		C:\Users\Srajan Kapoor\Desktop\BLI\AcrB_Srajan\AcrB_Ar5_4\210706_001.frd
3	C1	Empty																		2	B1	Reference Sensor	AR2G (Amine Reactive 2nd Gen)		C:\Users\Srajan Kapoor\Desktop\BLI\AcrB_Srajan\AcrB_Ar5_4\210706_002.frd
4	D1	Empty																		3	C1	Empty
5	E1	Empty																		4	D1	Empty
6	F1	Empty																		5	E1	Empty
7	G1	Empty																		6	F1	Empty
8	H1	Empty																		7	G1	Empty
9	A2	Empty																		8	H1	Empty
10	B2	Empty																		9	A2	Empty
11	C2	Empty																		10	B2	Empty
12	D2	Empty																		11	C2	Empty
13	E2	Empty																		12	D2	Empty
14	F2	Empty																		13	E2	Empty
15	G2	Empty																		14	F2	Empty
16	H2	Empty																		15	G2	Empty
17	A3	Empty																		16	H2	Empty
18	B3	Empty																		17	A3	Empty
19	C3	Empty																		18	B3	Empty
20	D3	Empty																		19	C3	Empty
21	E3	Empty																		20	D3	Empty
22	F3	Empty																		21	E3	Empty
23	G3	Empty																		22	F3	Empty
24	H3	Empty																		23	G3	Empty
25	A4	Empty																		24	H3	Empty
26	B4	Empty																		25	A4	Empty
27	C4	Empty																		26	B4	Empty
28	D4	Empty																		27	C4	Empty
29	E4	Empty																		28	D4	Empty
30	F4	Empty																		29	E4	Empty
31	G4	Empty																		30	F4	Empty
32	H4	Empty																		31	G4	Empty
33	A5	Empty																		32	H4	Empty
34	B5	Empty																		33	A5	Empty
35	C5	Empty																		34	B5	Empty
36	D5	Empty																		35	C5	Empty
37	E5	Empty																		36	D5	Empty
38	F5	Empty																		37	E5	Empty
39	G5	Empty																		38	F5	Empty
40	H5	Empty																		39	G5	Empty
41	A6	Empty																		40	H5	Empty
42	B6	Empty																		41	A6	Empty
43	C6	Empty																		42	B6	Empty
44	D6	Empty																		43	C6	Empty
45	E6	Empty																		44	D6	Empty
46	F6	Empty																		45	E6	Empty
47	G6	Empty																		46	F6	Empty
48	H6	Empty																		47	G6	Empty
49	A7	Empty																		48	H6	Empty
50	B7	Empty																		49	A7	Empty
51	C7	Empty																		50	B7	Empty
52	D7	Empty																		51	C7	Empty
53	E7	Empty																		52	D7	Empty
54	F7	Empty																		53	E7	Empty
55	G7	Empty																		54	F7	Empty
56	H7	Empty																		55	G7	Empty
57	A8	Empty																		56	H7	Empty
58	B8	Empty																		57	A8	Empty
59	C8	Empty																		58	B8	Empty
60	D8	Empty																		59	C8	Empty
61	E8	Empty																		60	D8	Empty
62	F8	Empty																		61	E8	Empty
63	G8	Empty																		62	F8	Empty
64	H8	Empty																		63	G8	Empty
65	A9	Empty																		64	H8	Empty
66	B9	Empty																		65	A9	Empty
67	C9	Empty																		66	B9	Empty
68	D9	Empty																		67	C9	Empty
69	E9	Empty																		68	D9	Empty
70	F9	Empty																		69	E9	Empty
71	G9	Empty																		70	F9	Empty
72	H9	Empty																		71	G9	Empty
73	A10	Empty																		72	H9	Empty
74	B10	Empty																		73	A10	Empty
75	C10	Empty																		74	B10	Empty
76	D10	Empty																		75	C10	Empty
77	E10	Empty																		76	D10	Empty
78	F10	Empty																		77	E10	Empty
79	G10	Empty																		78	F10	Empty
80	H10	Empty																		79	G10	Empty
81	A11	Empty																		80	H10	Empty
82	B11	Empty																		81	A11	Empty
83	C11	Empty																		82	B11	Empty
84	D11	Empty																		83	C11	Empty
85	E11	Empty																		84	D11	Empty
86	F11	Empty																		85	E11	Empty
87	G11	Empty																		86	F11	Empty
88	H11	Empty																		87	G11	Empty
89	A12	Empty																		88	H11	Empty
90	B12	Empty																		89	A12	Empty
91	C12	Empty																		90	B12	Empty
92	D12	Empty																		91	C12	Empty
93	E12	Empty																		92	D12	Empty
94	F12	Empty																		93	E12	Empty
95	G12	Empty																		94	F12	Empty
96	H12	Empty																		95	G12	Empty
																				96	H12	Empty
Well Number	Well Location	Well Type	Sample ID	Description	Molar Conc.
1	A1	Sample			65535															Well Number	Well Location	Well Type	Sample ID	Description	Molar Conc.
2	B1	Reference Well			65535															1	A1	Sample			65535
3	C1	unset			65535															2	B1	Reference Well			65535
4	D1	unset			65535															3	C1	unset			65535
5	E1	unset			65535															4	D1	unset			65535
6	F1	unset			65535															5	E1	unset			65535
7	G1	unset			65535															6	F1	unset			65535
8	H1	unset			65535															7	G1	unset			65535
9	A2	Sample			5000															8	H1	unset			65535
10	B2	Reference Well			65535															9	A2	Sample			500
11	C2	unset			65535															10	B2	Reference Well			65535
12	D2	unset			65535															11	C2	unset			65535
13	E2	unset			65535															12	D2	unset			65535
14	F2	unset			65535															13	E2	unset			65535
15	G2	unset			65535															14	F2	unset			65535
16	H2	unset			65535															15	G2	unset			65535
17	A3	Sample			65535															16	H2	unset			65535
18	B3	Reference Well			65535															17	A3	Sample			65535
19	C3	unset			65535															18	B3	Reference Well			65535
20	D3	unset			65535															19	C3	unset			65535
21	E3	unset			65535															20	D3	unset			65535
22	F3	unset			65535															21	E3	unset			65535
23	G3	unset			65535															22	F3	unset			65535
24	H3	unset			65535															23	G3	unset			65535
25	A4	Sample			50000															24	H3	unset			65535
26	B4	Reference Well			65535															25	A4	Sample			5000
27	C4	unset			65535															26	B4	Reference Well			65535
28	D4	unset			65535															27	C4	unset			65535
29	E4	unset			65535															28	D4	unset			65535
30	F4	unset			65535															29	E4	unset			65535
31	G4	unset			65535															30	F4	unset			65535
32	H4	unset			65535															31	G4	unset			65535
33	A5	Sample			65535															32	H4	unset			65535
34	B5	Reference Well			65535															33	A5	Sample			65535
35	C5	unset			65535															34	B5	Reference Well			65535
36	D5	unset			65535															35	C5	unset			65535
37	E5	unset			65535															36	D5	unset			65535
38	F5	unset			65535															37	E5	unset			65535
39	G5	unset			65535															38	F5	unset			65535
40	H5	unset			65535															39	G5	unset			65535
41	A6	Sample			150000															40	H5	unset			65535
42	B6	Reference Well			65535															41	A6	Sample			150000
43	C6	unset			65535															42	B6	Reference Well			65535
44	D6	unset			65535															43	C6	unset			65535
45	E6	unset			65535															44	D6	unset			65535
46	F6	unset			65535															45	E6	unset			65535
47	G6	unset			65535															46	F6	unset			65535
48	H6	unset			65535															47	G6	unset			65535
49	A7	Sample			65535															48	H6	unset			65535
50	B7	Reference Well			65535															49	A7	Sample			65535
51	C7	unset			65535															50	B7	Reference Well			65535
52	D7	unset			65535															51	C7	unset			65535
53	E7	unset			65535															52	D7	unset			65535
54	F7	unset			65535															53	E7	unset			65535
55	G7	unset			65535															54	F7	unset			65535
56	H7	unset			65535															55	G7	unset			65535
57	A8	Sample			500000															56	H7	unset			65535
58	B8	Reference Well			65535															57	A8	Sample			500000
59	C8	unset			65535															58	B8	Reference Well			65535
60	D8	unset			65535															59	C8	unset			65535
61	E8	unset			65535															60	D8	unset			65535
62	F8	unset			65535															61	E8	unset			65535
63	G8	unset			65535															62	F8	unset			65535
64	H8	unset			65535															63	G8	unset			65535
65	A9	Sample			65535															64	H8	unset			65535
66	B9	Reference Well			65535															65	A9	Sample			65535
67	C9	unset			65535															66	B9	Reference Well			65535
68	D9	unset			65535															67	C9	unset			65535
69	E9	unset			65535															68	D9	unset			65535
70	F9	unset			65535															69	E9	unset			65535
71	G9	unset			65535															70	F9	unset			65535
72	H9	unset			65535															71	G9	unset			65535
73	A10	Sample			1000000															72	H9	unset			65535
74	B10	Reference Well			65535															73	A10	Sample			1000000
75	C10	unset			65535															74	B10	Reference Well			65535
76	D10	unset			65535															75	C10	unset			65535
77	E10	unset			65535															76	D10	unset			65535
78	F10	unset			65535															77	E10	unset			65535
79	G10	unset			65535															78	F10	unset			65535
80	H10	unset			65535															79	G10	unset			65535
81	A11	Sample			65535															80	H10	unset			65535
82	B11	Reference Well			65535															81	A11	Sample			65535
83	C11	unset			65535															82	B11	Reference Well			65535
84	D11	unset			65535															83	C11	unset			65535
85	E11	unset			65535															84	D11	unset			65535
86	F11	unset			65535															85	E11	unset			65535
87	G11	unset			65535															86	F11	unset			65535
88	H11	unset			65535															87	G11	unset			65535
89	A12	Sample			65535															88	H11	unset			65535
90	B12	Reference Well			65535															89	A12	Sample			65535
91	C12	unset			65535															90	B12	Reference Well			65535
92	D12	unset			65535															91	C12	unset			65535
93	E12	unset			65535															92	D12	unset			65535
94	F12	unset			65535															93	E12	unset			65535
95	G12	unset			65535															94	F12	unset			65535
96	H12	unset			65535															95	G12	unset			65535
																				96	H12	unset			65535
Sensor Location	Color	Sensor	Sensor Type	Sensor Info
A1		Ligand Sensor	AR2G (Amine Reactive 2nd Gen)																	Sensor Location	Color	Sensor	Sensor Type	Sensor Info
B1		Reference Sensor	AR2G (Amine Reactive 2nd Gen)																	A1		Ligand Sensor	AR2G (Amine Reactive 2nd Gen)
																				B1		Reference Sensor	AR2G (Amine Reactive 2nd Gen)
							Results
								Data Used	Response																	Results
								Y Weighting																			Data Used	Reqs
								Chi^2/DoF	0.00107856																		Y Weighting
								R^2	0.996444																		Chi^2/DoF	0.0508095
								RMax	1.83262e+14	3.56643e+12																	R^2	0.967666
								KD	170000000000	±0.0E00M																	RMax	6.65561e+14	3.21203e+21
																											KD	380000000000	±1.8E18M
Grouped Graph
																					Grouped Graph
2;0:Association; 1: Dissociation; 2: both
1;1: 1:1 model; 2: 2:1; 3: Mass Transport
0;0:local; 1:global
1;0:Full; 1: partial
1;0:Sensor; 1: color; 2:...
0;
1;0:linked; 1: unlinked by sensor; 2: unlinked by compound; 3: ...
1;0: use entire step, 1:use WOI																					2;0:Association; 1: Dissociation; 2: both
5;secs, Assoication starts																					1;1: 1:1 model; 2: 2:1; 3: Mass Transport
300;Association step ends																					0;0:local; 1:global
5;Dissociation step starts																					1;0:Full; 1: partial
299.995959472656;Dissociation step ends																					1;0:Sensor; 1: color; 2:...
1;0: use Req; 1:Response;																					0;
290;																					1;0:linked; 1: unlinked by sensor; 2: unlinked by compound; 3: ...
295;Time window ends																					1;0: use entire step, 1:use WOI
																					3;secs, Assoication starts
																					Selected	Include	Index	Color	Sensor Location	Sensor Type	Sensor Info	Replicate Group	Baseline Loc.	Assoc. (Sample) Loc.	Sample ID	Dissoc. Loc.	Loading Well Location	Loading Sample ID	Cycle	Conc. (nM)	Response	KD (M)	kon(1/Ms)	km Error	kdis(1/s)	kdis Error	RMax	kobs(1/s)	kobs Error	Req	Req Error	Req/Rmax(%)	Assoc X^2
																					x	x	0	-14261055	A1	AR2G (Amine Reactive 2nd Gen)		N/A		A2		A3			1	500	-0.0628				0.003801	9.864e-05		2.581e-06	0.0001935	-107.597	8063		0.006127
																					x	x	1	-3721216	A1	AR2G (Amine Reactive 2nd Gen)		N/A	A1	A4		A5			1	5000	0.0265				0.004434	0.0002373		2.482e-08	0.02095	-334.14	2.81964e+08		0.064117
																					x	x	2	-12144190	A1	AR2G (Amine Reactive 2nd Gen)		N/A	A1	A6		A7			1	150000	0.1149	1.98e-05	307.8		0.006096	0.0002641	0.0628	0.05227	0.001107	0.0555	0.0002	88.3	0.001617
																					x	x	3	-8992723	A1	AR2G (Amine Reactive 2nd Gen)		N/A	A1	A8		A9			1	500000	1.0576	0.000495	16.84		0.008334	0.0003046	1.6357	0.01675	0.0002821	0.822	0.0037	50.3	0.3558
																					x	x	4	-1264826	A1	AR2G (Amine Reactive 2nd Gen)		N/A	A1	A10		A11			1	1000000	2.2167	0.00139	7.803		0.01085	0.0003266	4.3579	0.01865	0.0001844	1.8231	0.0045	41.8	0.618016
Selected	Include	Index	Color	Sensor Location	Sensor Type	Sensor Info	Replicate Group	Baseline Loc.	Assoc. (Sample) Loc.	Sample ID	Dissoc. Loc.	Loading Well Location	Loading Sample ID	Cycle	Conc. (nM)	Response	KD (M)	kon(1/Ms)	km Error	kdis(1/s)	kdis Error	RMax	kobs(1/s)	kobs Error	Req	Req Error	Req/Rmax(%)	Assoc X^2	Assoc R^2	SSG KD	SSG Rmax	SSG R^2
x	x	0	-14261055	A1	AR2G (Amine Reactive 2nd Gen)		N/A		A2		A3			1	5000	-0.1305				0.00211	7.891e-05		0.0009092	3.885e-05	-0.6136	0.0237		0.000704	0.998614
x	x	1	-3721216	A1	AR2G (Amine Reactive 2nd Gen)		N/A	A1	A4		A5			1	50000	0.0809	3.516e-06	1803		0.00634	0.0001687	0.0324	0.09649	0.01836	0.0302	0.0006	93.4	0.022803	0.180546
x	x	2	-12144190	A1	AR2G (Amine Reactive 2nd Gen)		N/A	A1	A6		A7			1	150000	0.1633	3.083e-05	254.4		0.007844	0.0002093	0.0806	0.046	0.001495	0.0669	0.0003	82.9	0.006173	0.871337
x	x	3	-8992723	A1	AR2G (Amine Reactive 2nd Gen)		N/A	A1	A8		A9			1	500000	0.4947	0.0006375	14.83		0.009455	0.0002511	0.6366	0.01687	0.0002687	0.2798	0.0012	44	0.036474	0.969679
x	x	4	-1264826	A1	AR2G (Amine Reactive 2nd Gen)		N/A	A1	A10		A11			1	1000000	1.0715	0.002459	4.714		0.01159	0.0002993	2.1508	0.01631	0.0002946	0.6218	0.0031	28.9	0.228394	0.961365
[truncated: 5 more columns]

## Sheet: Figure 5A
					No. of colonies
Time (hours)			Control		diln factor			Ar5 (16µg/mL)		diln factor			Levofloxacin(32µg/mL)		diln factor			Levofloxacin + Ar5		diln factor
0		18	22	19	10^-2		17	19	24	10^-2		11	13	13	10^-2		21	18	13	10^-2
4		8	9	3	10^-5		5	5	12	10^-5		4	4	6	10^0	100ul	4	3	2	10^0	100ul
8		20	24	19	10^-6		27	25	24	10^-6		1	2	1	10^0	100ul	0	0	0	10^0	100ul
12		35	39	35	10^-6		45	44	42	10^-6		26	33	27	10^0		0	0	0	10^0	100ul
24		5	7	9	10^-7		6	3	4	10^-7		15	23	22	10^-1		0	0	0	10^0	100ul
					Log10 CFU/mL
Time (hours)			Control					Ar5 (16µg/mL)					Levofloxacin(32µg/mL)					Levofloxacin + Ar5
0		5.2552	5.3424	5.2787			5.2304	5.2787	5.3802			5.0413	5.1139	5.1139			5.3222	5.2552	5.1139
4		7.903	7.9542	8.1139			7.6989	7.6989	8.0791			1.602	1.602	1.7781			1.602	1.4771	1.301
8		9.301	9.3802	9.2787			9.4313	9.3979	9.3802			1	1.301	1			0	0	0
12		9.544	9.591	9.544			9.6532	9.6434	9.6232			2.4149	2.5185	2.4313			0	0	0
24		9.6989	9.845	9.9542			9.7781	9.4771	9.602			4.176	4.3617	4.3424			0	0	0

## Sheet: Figure 5B
		No. of colonies
Time (hours)		Control			Dilution factor	CAR (128 μg/mL)			Dilution factor	CAR (128 μg/mL) + Ar5 (16 μg/mL)			Dilution factor
0		36	37	29	10^-5	31	35	34	10^-5	27	35	22	10^-5
2		27	36	29	10^-5	25	34	31	10^-5	2	6	6	10^-3
4		34	34	25	10^-5	29	27	30	10^-5	3	1	8	10^-3
8		43	35	44	10^-5	36	32	55	10^-5	2	1	1	10^-1 , 10^-2, 10^-3 respectively
24		28	26	28	10^-5	19	30	21	10^-5	175	172	159	10^0
Log10 CFU/mL
Time (hours)		Control				CAR (128 μg/mL)				CAR (128 μg/mL) + Ar5 (16 μg/mL)
0		8.5563	8.5682	8.4623		8.4913	8.544	8.5314		8.4313	8.544	8.3424
2		8.4313	8.5563	8.4623		8.3979	8.5314	8.4913		5.301	5.7781	5.7781
4		8.5314	8.5314	8.3979		8.4626	8.4313	8.4771		5.4771	5	5.903
8		8.6334	8.544	8.6434		8.5563	8.5051	8.544		4	3.301	5
24		8.4471	8.4149	8.4471		8.2787	8.4471	8.3222		4.243	4.2355	4.2013

## Sheet: Figure 5C
		Number of colonies
Time (hours)		Control			Dilution factor	CAR (256 μg/mL)			Dilution factor	CAR (256 μg/mL) + Ar5 (16 μg/mL)			Dilution factor
0		48	40	40	10^-5	50	46	33	10^-5	34	27	33	10^-5
2		36	31	39	10^-5	12	10	12	10^-5	11	15	14	10^-2
4		37	21	33	10^-5	44	41	39	10^-5	23	29	21	10^-2
8		26	39	40	10^-5	31	39	41	10^-5	67	73	62	10^-2
24		49	42	41	10^-5	52	41	40	10^-5	1	1	3	10^0
Log10 CFU/mL
Time (hours)		Control				CAR (256 μg/mL)				CAR (256 μg/mL) + Ar5 (16 μg/mL)
0		8.6812	8.602	8.602		8.6989	8.6627	8.5185		8.5314	8.4313	8.5185
2		8.5563	8.4913	8.591		8.0791	8	8.0791		5.0413	5.176	5.1461
4		8.5682	8.3222	8.5185		8.6434	8.6127	8.591		5.3617	5.4623	5.3222
8		8.4149	8.591	8.602		8.4913	8.591	8.6127		5.826	5.8633	5.7923
24		8.6901	8.6232	8.6127		8.716	8.6127	8.602		2	2	2.4771

## Sheet: Figure 5D, 5E, 5F, 5G
Plate: growth curve Date Created: 2/29/2020 4:59:27 PM
Kinetic Read 1 (00:00:00)													Plate Layout
0.107	0.105	0.105											Control	Control	Control
0.103	0.1	0.105											LEV (L)	LEV (L)	LEV (L)
0.101	0.102	0.105											L+Ar1	L+Ar1	L+Ar1
0.1	0.101	0.103											L+Ar5	L+Ar5	L+Ar5
0.102	0.103	0.104											L+Ar11	L+Ar11	L+Ar11
0.104	0.103	0.106											L+Ar18	L+Ar18	L+Ar18
Kinetic Read 2 (01:00:00)
0.177	0.178	0.181
0.114	0.116	0.117
0.11	0.114	0.116
0.108	0.109	0.11
0.112	0.113	0.115
0.196	0.2	0.205
Kinetic Read 3 (02:00:00)
0.431	0.438	0.437
0.189	0.199	0.217
0.2	0.203	0.209
0.114	0.115	0.117
0.201	0.206	0.208
0.3	0.308	0.315
Kinetic Read 4 (03:00:00)
0.791	0.802	0.8
0.42	0.444	0.471
0.224	0.267	0.289
0.214	0.225	0.208
0.229	0.269	0.285
0.412	0.426	0.433
Kinetic Read 5 (04:00:00)
1.067	1.074	1.066
0.757	0.793	0.821
0.39	0.401	0.406
0.34	0.352	0.369
0.395	0.4	0.405
0.508	0.527	0.54
Kinetic Read 6 (05:00:00)
1.243	1.239	1.244
1.029	1.04	1.052
0.556	0.578	0.58
0.504	0.523	0.526
0.56	0.571	0.582
0.675	0.628	0.65
Kinetic Read 7 (06:00:00)
1.357	1.357	1.351
1.196	1.196	1.19
0.655	0.672	0.688
0.627	0.638	0.64
0.649	0.678	0.69
0.799	0.8	0.798
Kinetic Read 8 (07:00:00)
1.435	1.434	1.428
1.274	1.284	1.287
0.812	0.83	0.841
0.788	0.796	0.82
0.82	0.835	0.84
0.916	0.927	0.949
Kinetic Read 9 (08:00:00)
1.495	1.487	1.489
1.334	1.347	1.35
1.119	1.12	1.121
1.029	1.048	1.04
1.116	1.122	1.126
1.096	1.115	1.122
Kinetic Read 10 (09:00:00)
1.538	1.531	1.53
1.4	1.382	1.399
1.258	1.24	1.25
1.118	1.117	1.119
1.26	1.249	1.251
1.271	1.238	1.25
Kinetic Read 11 (10:00:00)
1.57	1.562	1.562
1.439	1.418	1.436
1.367	1.389	1.39
1.21	1.217	1.219
1.391	1.385	1.37
1.399	1.4	1.421
Kinetic Read 12 (11:00:00)
1.59	1.583	1.582
1.527	1.498	1.469
1.4	1.401	1.405
1.29	1.312	1.314
1.402	1.404	1.409
1.468	1.47	1.483
Kinetic Read 13 (12:00:00)
1.602	1.598	1.596
1.547	1.526	1.492
1.416	1.425	1.433
1.389	1.402	1.404
1.42	1.434	1.421
1.498	1.5	1.51

## Sheet: Figure 5H
	1	2	3	4	5	6	7	8	9	10	11	12				1	2	3	4	5	6	7	8	9	10	11	12
A	362	384	385	266	282	281	750	689	664	433	416	352	488,525 Read#1		A	AG100tet Control (C)	AG100tet Control (C)	AG100tet Control (C)	C+NAC	C+NAC	C+NAC	LEV (L)	LEV (L)	LEV (L)	L+NAC	L+NAC	L+NAC	488,525 #Layout
B	720	654	658	442	380	418	503	477	478	492	498	522	488,525 Read#1		B	PIP (P)	PIP (P)	PIP (P)	P+NAC	P+NAC	P+NAC	Ar1	Ar1	Ar1	Ar5	Ar5	Ar5	488,525 #Layout
C	537	482	483	475	474	497	1355	1481	1450	1412	1521	1523	488,525 Read#1		C	Ar11	Ar11	Ar11	Ar18	Ar18	Ar18	L+Ar1	L+Ar1	L+Ar1	L+Ar5	L+Ar5	L+Ar5	488,525 #Layout
D	1336	1412	1446	1212	1346	1328	1210	1333	1305	1380	1445	1491	488,525 Read#1		D	L+Ar11	L+Ar11	L+Ar11	L+Ar18	L+Ar18	L+Ar18	P+Ar1	P+Ar1	P+Ar1	P+Ar5	P+Ar5	P+Ar5	488,525 #Layout
E	1210	1346	1254	1176	1269	1347	5	11	4	9	6	3	488,525 Read#1		E	P+Ar11	P+Ar11	P+Ar11	P+Ar18	P+Ar18	P+Ar18							488,525 #Layout
F													488,525 Read#1		F													488,525 #Layout
G													488,525 Read#1		G													488,525 #Layout
H													488,525 Read#1		H													488,525 #Layout

[truncated: 36 more sheets: Figure 5I, Figure 5J, Figure 5K,  Figure 6A ANS, Figure 6B Disc3, Figure 6C ATP, Figure 6D, Figure 6E, Figure 7A, Figure 7C, Figure 7D, Figure 7E, Figure 7F, Figure 7G, Figure 7H, Figure 7I, Figure 8A, Figure 8B, Figure 8C, Figure 8D …]
